# Supplementary material for: Influence of Cooling duration on Efficacy in Cardiac Arrest Patients (ICECAP): study protocol for a multicenter, randomized, adaptive allocation clinical trial to identify the optimal duration of induced hypothermia for neuroprotection in comatose, adult survivors of after out-of-hospital cardiac arrest
Source: Trials. 2024 Jul 23;25:502. doi: 10.1186/s13063-024-08280-w (PMC11264458; doi:10.1186/s13063-024-08280-w)
Supplement: Supplementary file 1 — Supplementary Material 1. [file 13063_2024_8280_MOESM1_ESM.xlsx]

## Sheet: Form Responses 1
First name	Last name	Degree(s)	Preferred email address	Affiliation (University etc)	Department	City and State	Abbreviation	Author contributions, please see: https://www.biomedcentral.com/getpublished/editorial-policies#authorship	Please declare any competing interests as outlined here: https://www.biomedcentral.com/getpublished/editorial-policies#competing+interests
William J	Meurer	MD, MS	wmeurer@med.umich.edu	University of Michigan	Emergency Medicine, Neurology	Ann Arbor, MI	WM	Conception or design of the work, Data collection, Data analysis and interpretation, Drafting the article, Critical revision of the article		William J Meurer, MD, MS, wmeurer@med.umich.edu, University of Michigan, Emergency Medicine, Neurology, Ann Arbor, MI
Florian F	Schmitzberger	MD, MS	fschmitz@med.umich.edu	University of Michigan	Emergency Medicine	Ann Arbor, MI	FS	Data collection, Data analysis and interpretation, Drafting the article, Critical revision of the article		Florian F Schmitzberger, MD, MS, fschmitz@med.umich.edu, University of Michigan, Emergency Medicine, Ann Arbor, MI
Sharon	Yeatts	PhD	yeatts@musc.edu	Medical University of South Carolina	Public Health Sciences	Charleston, SC	SY	Data collection, Data analysis and interpretation		Sharon Yeatts, PhD, yeatts@musc.edu, Medical University of South Carolina, Public Health Sciences, Charleston, SC
Viswanathan	Ramakrishnan	Phd	Ramakris@musc.edu	Medical university of South Carolina	Public health sciences	Charleston, SC	VR	Conception or design of the work, Data collection, Data analysis and interpretation		Viswanathan Ramakrishnan , Phd, Ramakris@musc.edu, Medical university of South Carolina , Public health sciences , Charleston, SC
Benjamin	Abella	MD MPhil	benjamin.abella@pennmedicine.upenn.edu	University of Pennsylvania	Emergency Medicine	Philadelphia, PA	BA	Data collection, Critical revision of the article	Funding: NIH, DOD, Neuroptics, Becton Dickinson; equity: VOC Health, Neuroptics, MDAlly, volunteer: AHA	Benjamin Abella, MD MPhil, benjamin.abella@pennmedicine.upenn.edu, University of Pennsylvania, Emergency Medicine, Philadelphia, PA
Tom	Aufderheide	MD, MS	taufderh@mcw.edu	Medical College of Wisconsin	Emergency Medicine	Milwaukee, WI	TA	Data collection, Drafting the article, Critical revision of the article	Unrestricted research grant from ZOLL Medical, Inc.	Tom Aufderheide, MD, MS, taufderh@mcw.edu, Medical College of Wisconsin, Emergency Medicine, Milwaukee, WI
William	Barsan	MD	Wbarsan@umich.edu	University of Michigan	Emergency Medicine	Ann Arbor, MI	WB	Conception or design of the work		William Barsan, MD, Wbarsan@umich.edu, University of Michigan, Emergency Medicine, Ann Arbor, MI
Justin	Benoit	MD, MS	justin.benoit@uc.edu	University of Cincinnati	Emergency Medicine	Cincinnati, OH	Jbenoit	Data collection, Drafting the article, Critical revision of the article		Justin Benoit, MD, MS, justin.benoit@uc.edu, University of Cincinnati, Emergency Medicine, Cincinnati, OH
Scott	Berry	PhD	scott@berryconsultants.net	Berry Consultants		TX	SB	Conception or design of the work, Data analysis and interpretation, Critical revision of the article	Part owner of Berry Consultants	Scott Berry, PhD, scott@berryconsultants.net, Berry Consultants, , TX
Joy	Black	BSN, MS	joypink@med.umich.edu	University of Michigan, ThermoFisher Scientific	Emergency Medicine, Neuroscience	Ann Arbor, MI	JBlack	Data collection		Joy Black, BSN, MS, joypink@med.umich.edu, University of Michigan, ThermoFisher Scientific, Emergency Medicine, Neuroscience, Ann Arbor, MI
Nia	Bozeman	BA	nbozeman@med.umich.edu	University of Michigan	Emergency Medicine	Ann Arbor, MI	NB	Data collection		Nia Bozeman, BA, nbozeman@med.umich.edu, University of Michigan, Emergency Medicine, Ann Arbor, MI
Kristine	Broglio	M.S.	KRBroglio@gmail.com	Berry Consultants	Oncology Statistical Innovation	Gaithersburg MD	KBroglio	Drafting the article, Critical revision of the article	Owns stock in AstraZeneca	Kristine Broglio, M.S., KRBroglio@gmail.com, Berry Consultants, Oncology Statistical Innovation, Gaithersburg MD
Jeremy	Brown	MD	jeremy.brown@nih.gov	National Institutes of Health	National Institute of Neurological Disorders and Stroke	Bethesda, MD	JBrown	Conception or design of the work		Jeremy Brown, MD, jeremy.brown@nih.gov, National Institutes of Health, National Institute of Neurological Disorders and Stroke, Bethesda, MD
Kimberly	Brown	MBA	brokimbe@med.umich.edu	University of Michigan	Emergency Medicine	Ann Arbor, MI	KBrown	Data collection		Kimberly Brown , MBA , brokimbe@med.umich.edu, University of Michigan , Emergency Medicine, Ann Arbor, MI
Noelle	Carlozzi	PhD	carlozzi@med.umich.edu	University of Michigan	Physical Medicine and Rehabilitation, Surgery	Ann Arbor, MI	NC	Conception or design of the work, Data analysis and interpretation		Noelle Carlozzi, PhD, carlozzi@med.umich.edu, University of Michigan, Physical Medicine and Rehabilitation, Surgery, Ann Arbor, MI
Angela	Caveney	PhD	angif@umich.edu	University of Michigan	Emergency Medicine	Ann Arbor, MI	AC	Conception or design of the work, Data collection		Angela Caveney, PhD, angif@umich.edu, University of Michigan, Emergency Medicine, Ann Arbor, MI
Sung-Min	Cho	DO, MHS	csungmi1@jhmi.edu	Johns Hopkins Hospital	Anesthesia, Critical Care Medicine	Baltimore, MD	SC	Data collection, Critical revision of the article	NIH (K23HL157610) and Hyperfine (SAFE MRI study)	Sung-Min Cho, DO, MHS, csungmi1@jhmi.edu, Johns Hopkins Hospital, Anesthesia, Critical Care Medicine, Baltimore, MD
Hangyul	Chung-Esaki	MD	hesaki@queens.org	The Queen's Medical Center, University of Hawaii John A. Burns School of Medicine	Critical Care	Honolulu, HI	HC	Data collection, Critical revision of the article		Hangyul Chung-Esaki, MD, hesaki@queens.org, The Queen's Medical Center, University of Hawaii John A. Burns School of Medicine, Critical Care, Honolulu, HI
Robert	Clevenger	MPH	clevenge@musc.edu	Medical University of South Carolina	Public Health Sciences	Charleston, SC	RClevenger	Data analysis and interpretation		Robert Clevenger, MPH, clevenge@musc.edu, Medical University of South Carolina, Public Health Sciences , Charleston, SC
Robin	Conwit	MD	Rconwit@iu.edu	Indiana University	Neurology	Indianapolis, IN	RConwit	Conception or design of the work		Robin Conwit, MD, Rconwit@iu.edu, Indiana University , Neurology , Indianapolis, IN
Richelle	Cooper	MD, MSHS	RCooper@mednet.ucla.edu	UCLA David Geffen School of Medicine	Emergency Medicine	Los Angeles, CA	RCooper	Conception or design of the work, Drafting the article, Critical revision of the article		Richelle Cooper, MD, MSHS, RCooper@mednet.ucla.edu, UCLA David Geffen School of Medicine, Emergency Medicine, Los Angeles, CA
Valentina	Crudo	MD	vcrudo@med.umich.edu	University of Michigan	Emergency Medicine	Ann Arbor, MI	VC	Drafting the article		Valentina Crudo, MD, vcrudo@med.umich.edu, University of Michigan, Emergency Medicine, Ann Arbor, MI
Mohamud	Daya	MD, MSc	dayam@ohsu.edu	Oregon Health & Science University	Emergency Medicine	Portland, OR	MD	Critical revision of the article		Mohamud Daya, MD, MSc, dayam@ohsu.edu, Oregon Health & Science University, Emergency Medicine, Portland, OR
Deneil	Harney	MPH, MSW	dkolk@umich.edu	University of Michigan	Emergency Medicine	Ann Arbor, MI	DH	Conception or design of the work, Data collection		Deneil Harney, MPH, MSW, dkolk@umich.edu, University of Michigan, Emergency Medicine, Ann Arbor, MI
Cindy	Hsu	MD, PhD	hcindy@med.umich.edu	University of Michigan	Emergency Medicine	Ann Arbor, MI	CH	Data collection, Critical revision of the article		Cindy Hsu, MD, PhD, hcindy@med.umich.edu, University of Michigan, Emergency Medicine, Ann Arbor, MI
Nicholas J	Johnson	MD	nickj45@uw.edu	University of Washington	Emergency Medicine, Division of Pulmonary, Critical Care, and Sleep Medicine, Medicine	Seattle, WA	NJ	Critical revision of the article		Nicholas J Johnson, MD, nickj45@uw.edu, University of Washington, Emergency Medicine, Division of Pulmonary, Critical Care, and Sleep Medicine, Medicine, Seattle, WA
Imad	Khan	MD	imad_khan@urmc.rochester.edu	University of Rochester Medical Center	Neurology	Rochester, NY	IK	Data collection		Imad Khan, MD, imad_khan@urmc.rochester.edu, University of Rochester Medical Center, Neurology, Rochester, NY
Shaveta	Khosla	PhD MPH	skhosl2@uic.edu	University of Illinois Chicago	Emergency Medicine	Chicago, IL	SK	Data collection, Drafting the article		Shaveta Khosla, PhD MPH, skhosl2@uic.edu, University of Illinois Chicago, Emergency Medicine, Chicago, IL
Peyton	Kline	MHA, BSPH, CCRP	peyton@musc.edu	Medical University of South Carolina	Public Health Sciences	Charleston, SC	PKline	Data collection, Data analysis and interpretation		Peyton Kline, MHA, BSPH, CCRP, peyton@musc.edu, Medical University of South Carolina, Public Health Sciences, Charleston, SC
Anna	Kratz	PhD	alkratz@med.umich.edu	University of Michigan	Physical Medicine and Rehabilitation	Ann Arbor, MI	AK	Conception or design of the work, Critical revision of the article		Anna Kratz, PhD, alkratz@med.umich.edu, University of Michigan, Physical Medicine and Rehabilitation, Ann Arbor, MI
Peter	Kudenchuk	MD	pkudenchuk@cardiology.washington.edu	University of Washington	Medicine, Division of Cardiology	Seattle, WA	PKudenchuk	Data collection, Critical revision of the article		Peter Kudenchuk, MD, pkudenchuk@cardiology.washington.edu, University of Washington, Medicine, Division of Cardiology, Seattle, WA
Roger J	Lewis	MD, PhD	roger@berryconsultants.net	David Geffen School of Medicine at UCLA	Emergency Medicine	Los Angeles, CA	RL	Conception or design of the work, Critical revision of the article	I am the Senior Medical Scientist at Berry Consultants, LLC, a statistical consulting firm that specializes in the design, conduct, and analysis of Bayesian adaptive clinical trials. Berry Consultants contributed to the statistical design of the trial reported here.	Roger J Lewis, MD, PhD, roger@berryconsultants.net, David Geffen School of Medicine at UCLA, Emergency Medicine, Los Angeles, CA
Chaitra	Madiyal	M.S.	cmadiyal@gmail.com	University of Michigan	Emergency Medicine	Ann Arbor, MI	CM	Data collection		Chaitra Madiyal, M.S., cmadiyal@gmail.com, University of Michigan, Emergency Medicine, Ann Arbor, MI
Sara	Meyer	BS	butlers@musc.edu	Medical University of South Carolina	Public Health and Sciences	Charleston, SC	SM	Data collection, Critical revision of the article		Sara Meyer, BS, butlers@musc.edu, Medical University of South Carolina, Public Health and Sciences, Charleston, SC
Jarrod	Mosier	MD	jmosier@arizona.edu	University of Arizona	Emergency Medicine, Medicine	Tucson, AZ	JM	Data collection, Critical revision of the article		Jarrod Mosier, MD, jmosier@arizona.edu, University of Arizona , Emergency Medicine, Medicine, Tucson, AZ
Marwan	Mouammar	MD	Mmouammar@gmail.com	OHSU Portland Adventist Medical Center	Medicine, Critical Care Medicine	Portland, OR	MM	Data collection, Drafting the article		Marwan Mouammar, MD, Mmouammar@gmail.com, OHSU Portland Adventist Medical Center, Medicine, Critical Care Medicine, Portland, OR
Matthew	Neth	MD	neth@ohsu.edu	Oregon Health & Science University	Emergency Medicine	Portland, OR	MN	Critical revision of the article		Matthew Neth, MD, neth@ohsu.edu, Oregon Health & Science University, Emergency Medicine, Portland, OR
Brian	O'Neil	MD	boneil@med.wayne.edu	Wayne State University	Emergency Medicine	Detroit, MI	BO	Conception or design of the work, Data collection		Brian O'Neil, MD, boneil@med.wayne.edu, Wayne State University, Emergency Medicine, Detroit, MI
James	Paxton	MD MBA	jpaxton@med.wayne.edu	Wayne State University	Emergency Medicine	Detroit, Michigan	JP	Data collection, Critical revision of the article		James Paxton, MD MBA, jpaxton@med.wayne.edu, Wayne State University, Emergency Medicine, Detroit, Michigan
Sofia	Perez	BS	persof@umich.edu	University of Michigan	Emergency Medicine Research	Ann Arbor, MI	SPerez	Data collection		Sofia Perez, BS, persof@umich.edu, University of Michigan, Emergency Medicine Research, Ann Arbor, MI
Sarah	Perman	MD, MSCE	Sarah.perman@yale.edu	Yale School of Medicine	Emergency Medicine	New Have CT	SPerman	Data collection, Critical revision of the article		Sarah Perman, MD, MSCE, Sarah.perman@yale.edu, Yale School of Medicine, Emergency Medicine, New Have CT
Cemal	Sozener	MD, MEng	cemal@med.umich.edu	University of Michigan	Emergency Medicine	Ann Arbor, MI	CS	Critical revision of the article		Cemal Sozener, MD, MEng, cemal@med.umich.edu, University of Michigan, Emergency Medicine, Ann Arbor, MI
Mickie	Speers	BSN	LRAES@med.umich.edu	University of Michigan	Emergency Medicine	Ann Arbor, MI	MS	Conception or design of the work, Data collection, Data analysis and interpretation		Mickie Speers, BSN, LRAES@med.umich.edu, University of Michigan, Emergency Medicine, Ann Arbor, MI
Aimee	Spiteri	AAS	abspiter@med.umich.edu	University of Michigan	Emergency Medicine	Ann Arbor, MI	AS	Data collection		Aimee Spiteri, AAS, abspiter@med.umich.edu, University of Michigan, Emergency Medicine, Ann Arbor, MI
Valerie	Stevenson	BAS	vwillis@umich.edu	University of Michigan	Emergency Medicine	Ann Arbor, MI	VS	Conception or design of the work, Data collection		Valerie Stevenson, BAS, vwillis@umich.edu, University of Michigan, Emergency Medicine, Ann Arbor, MI
Kavita	Sunthankar	BSN, MSN	patelka90@gmail.com	Medical University of South Carolina	Data Coordination Unit	Charleston, SC	KS	Data analysis and interpretation		Kavita Sunthankar, BSN, MSN, patelka90@gmail.com, Medical University of South Carolina, Data Coordination Unit , Charleston, SC
Joseph	Tonna	MD, MS	joseph.tonna@hsc.utah.edu	University of Utah Health	Surgery	Salt Lake City, UT	JT	Data collection		Joseph Tonna, MD, MS, joseph.tonna@hsc.utah.edu, University of Utah Health, Surgery, Salt Lake City, UT
Scott	Youngquist	MD, MS	scott.youngquist@utah.edu	Spencer Eccles School of Medicine at the University of Utah	Emergency Medicine	Salt Lake City, UT	SY	Data collection		Scott Youngquist, MD, MS, scott.youngquist@utah.edu, Spencer Eccles School of Medicine at the University of Utah, Emergency Medicine, Salt Lake City, UT
Romergryko	Geocadin	MD	rgeocad1@jhmi.edu	Johns Hopkins University School of Medicine	Neurology, Anesthesiology-Critical Care Medicine, Neurosurgery	Baltimore, MD	RG	Conception or design of the work, Data collection, Data analysis and interpretation, Drafting the article, Critical revision of the article		Romergryko Geocadin, MD, rgeocad1@jhmi.edu, Johns Hopkins University School of Medicine, Neurology, Anesthesiology-Critical Care Medicine, Neurosurgery, Baltimore, MD
Robert	Silbergleit	MD	robie@med.umich.edu	University of Michigan	Emergency Medicine	Ann Arbor, MI	RS	Conception or design of the work, Data collection, Data analysis and interpretation, Drafting the article, Critical revision of the article		Robert Silbergleit, MD, robie@med.umich.edu, University of Michigan, Emergency Medicine, Ann Arbor, MI
