# Supplementary material for: Influence of Cooling duration on Efficacy in Cardiac Arrest Patients (ICECAP): study protocol for a multicenter, randomized, adaptive allocation clinical trial to identify the optimal duration of induced hypothermia for neuroprotection in comatose, adult survivors of after out-of-hospital cardiac arrest
Source: Trials. 2024 Jul 23;25:502. doi: 10.1186/s13063-024-08280-w (PMC11264458; doi:10.1186/s13063-024-08280-w)
Supplement: Supplementary file 2 — Supplementary Material 2. [file 13063_2024_8280_MOESM2_ESM.xlsx]

## Sheet: Form Responses 1
First name	Last name	Degree(s)	Preferred email address	Affiliation (University etc, if applicable)	Department	City and State
Sarah	Abdallah	BS	sabdallah@mcw.edu	Medical College of Wisconsin	Emergency Medicine	Milwaukee, WI	Sarah Abdallah, BS, sabdallah@mcw.edu, Medical College of Wisconsin, Emergency Medicine, Milwaukee, WI
David	Adler	MD, MPH	david_adler@urmc.rochester.edu	University of Rochester	Emergency Medicine	Rochester, NY	David Adler, MD, MPH, david_adler@urmc.rochester.edu, University of Rochester, Emergency Medicine, Rochester, NY
Sachin	Agarwal	MD, MPH	sa2512@columbia.edu	Columbia University Medical Center	Neurology, Neurocritical care	New York	Sachin Agarwal, MD, MPH, sa2512@columbia.edu, Columbia University Medical Center, Neurology, Neurocritical care, New York
Rachel	Ambroch	BS	rambroch@mcw.edu	Medical College of Wisconsin	Medicine Cardiology	Milwaukee, WI	Rachel Ambroch, BS, rambroch@mcw.edu, Medical College of Wisconsin, Medicine Cardiology, Milwaukee, WI
Amer	Ardati	MD MSc	aardati@gmail.com	Univ Illinois Chicago	Medicine Cardiology	Chicago IL	Amer Ardati, MD MSc, aardati@gmail.com, Univ Illinois Chicago, Medicine Cardiology, Chicago IL
Farhan	Ayaz	MD	syedfarhanayaz@gmail.com	Wayne State University	Emergency Medicine	Detroit, MI	Farhan Ayaz, MD, syedfarhanayaz@gmail.com, Wayne State University, Emergency Medicine, Detroit, MI
Maranatha	Ayodele	MD	maranatha.ayodele@cshs.org	Cedars-Sinai Medical Center	Neurology	Los Angeles, CA	Maranatha Ayodele, MD, maranatha.ayodele@cshs.org, Cedars-Sinai Medical Center, Neurology, Los Angeles, CA
Meenakshi	Balakrishnan	PhD, MPH	meenakshipb@ufl.edu	University of Florida	Emergency Medicine	Gainesville, FL	Meenakshi Balakrishnan, PhD, MPH, meenakshipb@ufl.edu, University of Florida, Emergency Medicine, Gainesville, FL
Aaron	Barksdale	MD	aaron.barksdale@unmc.edu	University of Nebraska Medical Center	Emergency medicine	Omaha, NE	Aaron Barksdale, MD, aaron.barksdale@unmc.edu, University of Nebraska Medical Center, Emergency medicine, Omaha, NE
Torben K	Becker	MD, PhD	tbeckermd@gmail.com	University of Florida	Emergency Medicine	Gainesville, FL	Torben K Becker, MD, PhD, tbeckermd@gmail.com, University of Florida, Emergency Medicine, Gainesville, FL
David	Beiser	MD, MS	dbeiser@uchicago.edu	University of Chicago	Section of Emergency Medicine	Chicago, IL	David Beiser, MD, MS, dbeiser@uchicago.edu, University of Chicago, Section of Emergency Medicine, Chicago, IL
Margaret	Beyer	BS	mbeyer4@hfhs.org	Henry Ford Hospital	Emergency Medicine Research	Detroit, MI	Margaret Beyer, BS, mbeyer4@hfhs.org, Henry Ford Hospital, Emergency Medicine Research, Detroit, MI
Ethan	Brandler	MD, MPH	ethan.brandler@stonybrookmedicine.edu	SUNY Stony Brook	Emergency Medicine	Stony Brook, NY	Ethan Brandler, MD, MPH, ethan.brandler@stonybrookmedicine.edu, SUNY Stony Brook, Emergency Medicine, Stony Brook, NY
Lauren	Buck		Lbuck@med.Wayne.edu	Wayne state university		Detroit, MI	Lauren Buck, , Lbuck@med.Wayne.edu, Wayne state university , , Detroit, MI
Margaret	Carlson	MPH	margaret.carlson@hsc.utah.edu	University of Utah	Surgery - Division of Cardiothoracic Surgery	Salt Lake City, UT	Margaret Carlson, MPH, margaret.carlson@hsc.utah.edu, University of Utah, Surgery - Division of Cardiothoracic Surgery, Salt Lake City, UT
Jeffrey	Caterino	MD, MPH	jeffrey.caterino@osumc.edu	The Ohio State University Wexner Medical Center	Emergency Medicine	Columbus, OH	Jeffrey Caterino, MD, MPH, jeffrey.caterino@osumc.edu, The Ohio State University Wexner Medical Center, Emergency Medicine, Columbus, OH
Dong	Chang	MD, MS	dchang@lundquist.org	Lundquist Institute at Harbor-UCLA Medical Center	Medicine	Torrance, CA	Dong Chang, MD, MS, dchang@lundquist.org, Lundquist Institute at Harbor-UCLA Medical Center, Medicine, Torrance, CA
Wan-Tsu	Chang	MD	wchang1@som.umaryland.edu	University of Maryland School of Medicine	Emergency Medicine, Neurology, Program in Trauma	Baltimore, MD	Wan-Tsu Chang, MD, wchang1@som.umaryland.edu, University of Maryland School of Medicine, Emergency Medicine, Neurology, Program in Trauma, Baltimore, MD
M. Riccardo	Colella	DO	colella@mcw.edu	Medical College of Wisconsin	Emergency Medicine	Milwaukee, WI	M. Riccardo Colella, DO, colella@mcw.edu, Medical College of Wisconsin, Emergency Medicine, Milwaukee, WI
Alexandrea	Cronin	MPH	aocronin@health.ucsd.edu	University of California, San Diego	Emergency Medicine	San Diego, CA	Alexandrea Cronin, MPH, aocronin@health.ucsd.edu, University of California, San Diego, Emergency Medicine , San Diego, CA
Anna	Curtis	BS	acurtis@mcw.edu	The Medical College of Wisconsin	Emergency Medicine	Wauwatosa, WI	Anna Curtis, BS, acurtis@mcw.edu, The Medical College of Wisconsin, Emergency Medicine, Wauwatosa, WI
Marina	Del Rios	MD, MS	mdelrios@uic.edu	University of Illinois at Chicago	Emergency Medicine	Chicago, IL	Marina Del Rios, MD, MS, mdelrios@uic.edu, University of Illinois at Chicago, Emergency Medicine, Chicago, IL
Alan	Denney	MD	alan.m.denney@healthpartners.com	Regions Hospital	Critical Care Research	Saint Paul, MI	Alan Denney, MD, alan.m.denney@healthpartners.com, Regions Hospital, Critical Care Research, Saint Paul, MI
Kenneth W.	Dodd	MD	Kenneth.Dodd@aah.org	#1 Advocate Christ Medical Center, #2 University of Illinois	Emergency Medicine	Oak Lawn, IL	Kenneth W. Dodd, MD, Kenneth.Dodd@aah.org, #1 Advocate Christ Medical Center, #2 University of Illinois, Emergency Medicine, Oak Lawn, IL
Brian	Driver	MD	brian.driver@hcmed.org	Hennepin County Medical Center	Emergency Medicine	Minneapolis, MN	Brian Driver, MD, brian.driver@hcmed.org, Hennepin County Medical Center, Emergency Medicine, Minneapolis, MN
Timothy	Ellender	MD, BSN	tellende@iupui.edu	Indiana University	Emergency Medicine	Indianapolis, IN	Timothy Ellender, MD, BSN, tellende@iupui.edu, Indiana University , Emergency Medicine , Indianapolis, IN
Jonathan	Elmer	MD, MS	elmerjp@upmc.edu	University of Pittsburgh	Emergency Medicine, Critical Care Medicine and Neurology	Pittsburgh, PA	Jonathan Elmer, MD, MS, elmerjp@upmc.edu, University of Pittsburgh, Emergency Medicine, Critical Care Medicine and Neurology, Pittsburgh, PA
Dominique	Evans	BS	dfevans@mcw.edu	Medical College of Wisconsin	Emergency Medicine	Milwaukee, WI	Dominique Evans, BS, dfevans@mcw.edu, Medical College of Wisconsin, Emergency Medicine, Milwaukee, WI
Octavio	Falcucci	MD	ofalcucci@mcw.edu	Medical College of Wisconsin	Anesthesiology	Milwaukee, WI	Octavio Falcucci, MD, ofalcucci@mcw.edu, Medical College of Wisconsin, Anesthesiology, Milwaukee, WI
Jennifer	Fowler	BSN	jenfow@med.umich.edu	University of Michigan	Emergency Medicine Research	Ann Arbor, MI	Jennifer Fowler, BSN, jenfow@med.umich.edu, University of Michigan, Emergency Medicine Research , Ann Arbor, MI
Madison	Frazier	BS	madison.frazier@duke.edu	Duke University	Department of Surgery	Durham, NC	Madison Frazier, BS, madison.frazier@duke.edu, Duke University, Department of Surgery, Durham, NC
Megan	Fuentes	BS	mrf2@uw.edu	University of Washington	Emergency Medicine	Seattle, WA	Megan Fuentes, BS, mrf2@uw.edu, University of Washington, Emergency Medicine, Seattle, WA
David	Gaieski	MD	david.gaieski@jefferson.edu	Thomas Jefferson University	Emergency Medicine	Philadelphia, PA	David Gaieski, MD, david.gaieski@jefferson.edu, Thomas Jefferson University, Emergency Medicine, Philadelphia, PA
Nina	Gentile	MD	Nina.Gentile@tuhs.temple.edu	Lewis Katz School of Medicine at Temple University	Emergency Medicine	Philadelphia, PA	Nina Gentile, MD, Nina.Gentile@tuhs.temple.edu, Lewis Katz School of Medicine at Temple University, Emergency Medicine, Philadelphia, PA
Emily	Gilmore	MD, MS	emily.gilmore@yale.edu	Yale University	Neurology	New Haven, CT	Emily Gilmore, MD, MS, emily.gilmore@yale.edu, Yale University, Neurology, New Haven, CT
Adit	Ginde	MD, MPH	adit.ginde@cuanschutz.edu	University of Colorado School of Medicine	Emergency Medicine	Aurora, CO	Adit Ginde, MD, MPH, adit.ginde@cuanschutz.edu, University of Colorado School of Medicine, Emergency Medicine, Aurora, CO
Joshua	Goldstein	MD, PhD	jgoldstein@mgh.harvard.edu	Massachusetts General Hospital	Emergency Medicine	Boston, MA	Joshua Goldstein, MD, PhD, jgoldstein@mgh.harvard.edu, Massachusetts General Hospital, Emergency Medicine, Boston, MA
Gillian	Grafton	DO	ggrafto1@hfhs.org	Henry Ford Hospital	Cardiovascular Medicine	Detroit, MI	Gillian Grafton, DO, ggrafto1@hfhs.org, Henry Ford Hospital, Cardiovascular Medicine, Detroit, MI
Matthew	Greer	MD	Mgreer@ucdavis.edu	University of California Davis	Emergency Medicine	Sacramento, CA	Matthew Greer, MD, Mgreer@ucdavis.edu, University of California Davis, Emergency Medicine, Sacramento, CA
Valerie	Griffeth	MD, PhD	Valerie.griffeth@aah.org	Advocate Aurora Health	Critical Care Medicine	Chicago, IL	Valerie Griffeth, MD, PhD, Valerie.griffeth@aah.org, Advocate Aurora Health, Critical Care Medicine, Chicago, IL
Vedant	Gupta	MD	vedant.gupta@uky.edu	University of Kentucky	Internal Medicine - Cardiovascular Medicine	Lexington, KY	Vedant Gupta, MD, vedant.gupta@uky.edu, University of Kentucky, Internal Medicine - Cardiovascular Medicine, Lexington, KY
Alex	Hall	DHSc, MS, RN	alex.hall@emory.edu	Emory University	Emergency Medicine	Atlanta, GA	Alex Hall, DHSc, MS, RN, alex.hall@emory.edu, Emory University, Emergency Medicine, Atlanta, GA
Grace	Hall	MS	grace.hall@duke.edu	Duke University	Emergency Medicine	Durham NC	Grace Hall, MS, grace.hall@duke.edu, Duke University, Emergency Medicine, Durham NC
Christopher	Harden	MD	christopher.harden@medicine.ufl.edu	University of Florida	Pulmonary Critical Care and Sleep Medicine	Gainesville, FL	Christopher Harden, MD, christopher.harden@medicine.ufl.edu, University of Florida, Pulmonary Critical Care and Sleep Medicine, Gainesville, FL
Robert	Harrison	MD	robert.w.harrison@duke.edu	Duke University	Medicine Cardiology	Durham NC	Robert Harrison, MD, robert.w.harrison@duke.edu, Duke University, Medicine Cardiology, Durham NC
Jason	Haukoos	MD, MSc	jason.haukoos@dhha.org	Denver Health Medical Center	Emergency Medicine	Denver, CO	Jason Haukoos, MD, MSc, jason.haukoos@dhha.org, Denver Health Medical Center, Emergency Medicine, Denver, CO
J. Claude	Hemphill	MD,MAS	claude.hemphill@ucsf.edu	University of California, San Francisco	Neurology	San Francisco, CA	J. Claude Hemphill, MD,MAS, claude.hemphill@ucsf.edu, University of California, San Francisco, Neurology, San Francisco, CA
Terra	Hiller	MSN, RN, CNL	terra.hiller@dhha.org	Denver Health Medical Center	Medicine	Denver, CO	Terra Hiller, MSN, RN, CNL, terra.hiller@dhha.org, Denver Health Medical Center, Medicine, Denver, CO
Karen	Hirsch	MD	khirsch@stanford.edu	Stanford University	Neurology	Stanford, CA	Karen Hirsch, MD, khirsch@stanford.edu, Stanford University, Neurology, Stanford, CA
Benton	Hunter	MD	brhunter@iu.edu	Indiana University	Emergency	Indianapolis, IN	Benton Hunter, MD, brhunter@iu.edu, Indiana University, Emergency, Indianapolis, IN
Cameron	Hypes	MD MPH	chypes@aemrc.arizona.edu	University of Arizona	Emergency Medicine	Tucson, AZ	Cameron Hypes, MD MPH, chypes@aemrc.arizona.edu, University of Arizona, Emergency Medicine, Tucson, AZ
Ahamed	Idris	MD	ahamed.idris@utsouthwestern.edu	University of Texas Southwestern Medical Center	Emergency Medicine	Dallas, TX	Ahamed Idris, MD, ahamed.idris@utsouthwestern.edu, University of Texas Southwestern Medical Center, Emergency Medicine, Dallas, TX
Nastasia	James	MS	najames@ufl.edu	University of Florida	Emergency Medicine	Gainesville, FL	Nastasia James, MS, najames@ufl.edu, University of Florida, Emergency Medicine, Gainesville, FL
Namita	Jayaprakash	MB Bch BAO, MRCEM	njayapr1@hfhs.org	Henry Ford Health System	Emergency Medicine, Pulmonary and Critical Care Medicine	Detroit, MI	Namita Jayaprakash, MB Bch BAO, MRCEM, njayapr1@hfhs.org, Henry Ford Health System, Emergency Medicine, Pulmonary and Critical Care Medicine, Detroit, MI
Elizabeth	Jones	MD	elizabeth.b.jones@uth.tmc.edu	University of Texas Health Science Center at Houston	Emergency Medicine	Houston, TX	Elizabeth Jones, MD, elizabeth.b.jones@uth.tmc.edu, University of Texas Health Science Center at Houston, Emergency Medicine , Houston, TX
Christopher	Jones	MD	Jones-christopher@cooperhealth.edu	Cooper University Health System	Emergency Medicine	Camden, NJ	Christopher Jones, MD, Jones-christopher@cooperhealth.edu, Cooper University Health System, Emergency Medicine, Camden, NJ
Gregory	Kapinos	MD, MS	kapigreg@gmail.com	New York City Health+Hospitals & State University of New York	Neurology, Neurosurgery, Emergency Medicine, Surgery	New York, NY	Gregory Kapinos, MD, MS, kapigreg@gmail.com, New York City Health+Hospitals & State University of New York, Neurology, Neurosurgery, Emergency Medicine, Surgery, New York, NY
Sarah	Katsandres		sarahck@uw.edu	University of Washington	Emergency Medicine	Seattle, WA	Sarah Katsandres, , sarahck@uw.edu, University of Washington, Emergency Medicine, Seattle, WA
Adam	Kessler	DO	akessler@uabmc.edu	UAB	Emergency Medicine	Birmingham, AL	Adam Kessler, DO, akessler@uabmc.edu, UAB, Emergency Medicine , Birmingham, AL
Joy	Kim	BS	kimjoy@ohsu.edu	OHSU	Emergency Medicine	Portland, OR	Joy Kim, BS, kimjoy@ohsu.edu, OHSU, Emergency Medicine , Portland, OR
Kathryn	Kisken	MS, MPH	kathryn.kisken@yale.edu	Yale School of Medicine	Emergency Medicine	New Haven, CT	Kathryn Kisken, MS, MPH, kathryn.kisken@yale.edu, Yale School of Medicine, Emergency Medicine, New Haven, CT
Howard	Klausner	MD	HKLAUSN1@HFHS.ORG	Henry Ford Hospital	Emergency Medicine	Detroit, MI	Howard Klausner, MD, HKLAUSN1@HFHS.ORG, Henry Ford Hospital, Emergency Medicine, Detroit, MI
Jennifer	Klavens	Bachelor of Science	klavensj9@rowan.edu	Cooper University Hospital		Camden, NJ	Jennifer Klavens, Bachelor of Science, klavensj9@rowan.edu, Cooper University Hospital, , Camden, NJ
William	Knight	MD	knightwa@ucmail.uc.edu	University of Cincinnati	Emergency Medicine, Neurology, Neurosurgery	Cincinnati, OH	William Knight, MD, knightwa@ucmail.uc.edu, University of Cincinnati, Emergency Medicine, Neurology, Neurosurgery, Cincinnati, OH
Michael Christopher	Kurz	MD MS	Mckurz@uabmc.edu	University of Alabama at Birmingham	Emergency Medicine	Birmingham, AL	Michael Christopher Kurz, MD MS, Mckurz@uabmc.edu, University of Alabama at Birmingham, Emergency Medicine, Birmingham, AL
Jacob	Labinski	BA	jlabinski@mcw.edu	Medical College of Wisconsin	Emergency Medicine	Milwaukee, WI	Jacob Labinski, BA, jlabinski@mcw.edu, Medical College of Wisconsin, Emergency Medicine, Milwaukee, WI
Nancy	Le	BA, MSN	lena@ohsu.edu	Oregon Health & Science University	Emergency Medicine	Portland, OR	Nancy Le, BA, MSN, lena@ohsu.edu, Oregon Health & Science University, Emergency Medicine, Portland, OR
Christopher	Lewandowski	MD	clewand1@hfhs.org	Henry Ford Health System	Emergency Medicine	Detroit, MI	Christopher Lewandowski, MD, clewand1@hfhs.org, Henry Ford Health System, Emergency Medicine, Detroit, MI
Alexander	Limkakeng	MD, MHSc	alexander.limkakeng@duke.edu	Duke University	Emergency Medicine	Durham NC	Alexander Limkakeng, MD, MHSc, alexander.limkakeng@duke.edu, Duke University, Emergency Medicine, Durham NC
Carol Lynn	Lyle	PA-C, MPH	Carol.lyle@dhha.org	Denver Health Hospital and Authority		Denver , CO	Carol Lynn Lyle, PA-C, MPH, Carol.lyle@dhha.org, Denver Health Hospital and Authority, , Denver , CO
David	Marks	MD, MBA	dmarks@mcw.edu	Medical College of Wisconsin	Medicine	Milwaukee, WI	David Marks, MD, MBA, dmarks@mcw.edu, Medical College of Wisconsin, Medicine, Milwaukee, WI
Ellen	Maruggi	BS	emaruggi@gmail.com	Hennepin County Medical Center	Emergency Medicine	Minneapolis, MN	Ellen Maruggi, BS, emaruggi@gmail.com, Hennepin County Medical Center, Emergency Medicine , Minneapolis, MN
Linda	Mattrisch	BS	lmattrisch@wi.rr.com	MCW	Research	Milwaukee, WI	Linda Mattrisch, BS, lmattrisch@wi.rr.com, MCW, Research, Milwaukee, WI
Teresa	May	DO MS	tmay@mmc.org	Maine Medical Center	Critical Care	Portland ME	Teresa May, DO MS, tmay@mmc.org, Maine Medical Center, Critical Care, Portland ME
Thomas	Mazzocco	BSN	tmazzocco@wayne.edu	Wayne State University	Emergency Medicine Research	Detroit, MI	Thomas Mazzocco, BSN, tmazzocco@wayne.edu, Wayne State University, Emergency Medicine Research, Detroit, MI
Brenna	McKaig	BS	bmckaig@mgh.harvard.edu	Massachusetts General Hospital	Emergency Medicine	Boston, MA	Brenna McKaig, BS, bmckaig@mgh.harvard.edu, Massachusetts General Hospital, Emergency Medicine, Boston, MA
Eric	Melnychuk	DO	emelnychuk@geisinger.edu	Geisinger Medical Center	Emergency Medicine and Critical Care	Mechanicsville, PA	Eric Melnychuk, DO, emelnychuk@geisinger.edu, Geisinger Medical Center, Emergency Medicine and Critical Care, Mechanicsville, PA
Lisa H.	Merck	MD MPH MA FACEP	lmerck@ufl.edu	University of Florida	Emergency Medicine, Neurology,Neurocritical Care	Gainesville, FL	Lisa H. Merck, MD MPH MA FACEP, lmerck@ufl.edu, University of Florida, Emergency Medicine, Neurology,Neurocritical Care , Gainesville, FL
Valerie	Mika	MS	vmika@med.wayne.edu	Wayne State University	Emergency Medicine	Detroit, MI	Valerie Mika, MS, vmika@med.wayne.edu, Wayne State University, Emergency Medicine, Detroit, MI
Joseph	Miller	MD, MS	jmiller6@hfhs.org	Henry Ford Hospital	Emergency Medicine	Detroit, MI	Joseph Miller, MD, MS, jmiller6@hfhs.org, Henry Ford Hospital, Emergency Medicine, Detroit, MI
Benjamin	Miller	MD	brmille@umn.edu	University of Minnesota	Neurology	Minneapolis, MN	Benjamin Miller, MD, brmille@umn.edu, University of Minnesota, Neurology, Minneapolis, MN
James	Miner	MD	miner015@umn.edu	University of Minnesota	Emergency Medicine	Minnetrista, MN	James Miner, MD, miner015@umn.edu, University of Minnesota, Emergency Medicine, Minnetrista, MN
Wazim	Mohamed	MD	wmohamed@med.wayne.edu	Wayne State University	Neurology	Detroit, MI	Wazim Mohamed, MD, wmohamed@med.wayne.edu, Wayne State University, Neurology, Detroit, MI
Karli	Molignoni		kmolignoni@medicine.bsd.uchicago.edu	University of Chicago	Emergency Medicine	Chicago, Il	Karli Molignoni, , kmolignoni@medicine.bsd.uchicago.edu, University of Chicago, Emergency Medicine, Chicago, Il
Cindy	Montero	MS	cmont329@ufl.edu	University of Florida	Emergency Medicine	Gainesville, FL	Cindy Montero, MS, cmont329@ufl.edu, University of Florida, Emergency Medicine, Gainesville, FL
Kayla	Muschong	BS	kayla.muschong@northwestern.edu	Northwestern University Feinberg School of Medicine	Emergency Medicine	Chicago, IL	Kayla Muschong, BS, kayla.muschong@northwestern.edu, Northwestern University Feinberg School of Medicine, Emergency Medicine, Chicago, IL
Sung Min	Na	BS	sungmin.na@outlook.com	Cedars-Sinai Medical Center	Neurosciences	Los Angeles, CA	Sung Min Na, BS, sungmin.na@outlook.com, Cedars-Sinai Medical Center, Neurosciences, Los Angeles, CA
Rahul	Nanchal	MD	rnanchal@mcw.edu	Medical College of Wisconsin	Pulmonary Medicine	Milwaukee, WI	Rahul Nanchal, MD, rnanchal@mcw.edu, Medical College of Wisconsin, Pulmonary Medicine, Milwaukee, WI
Robert	Neumar	MD, PhD	neumar@umich.edu	University of Michigan	Emergency Medicine	Ann Arbor, MI	Robert Neumar, MD, PhD, neumar@umich.edu, University of Michigan, Emergency Medicine, Ann Arbor, MI
Daniel	Nishijima	MD, MAS	dnishijima@ucdavis.edu	University of California, Davis	Emergency Medicine	Sacramento, CA	Daniel Nishijima, MD, MAS, dnishijima@ucdavis.edu, University of California, Davis, Emergency Medicine, Sacramento, CA
Katherine	Nugent	MD	klnugen@emory.edu	Emory University	Emergency Medicine; Anesthesiology	Atlanta, GA	Katherine Nugent, MD, klnugen@emory.edu, Emory University , Emergency Medicine; Anesthesiology , Atlanta, GA
Robert E.	O'Connor	M.D., MPH	reo4x@virginia.edu	University of Virginia	Emergency Medicine	Charlottesville, VA	Robert E. O'Connor, M.D., MPH, reo4x@virginia.edu, University of Virginia, Emergency Medicine, Charlottesville, VA
Gloria	Obialisi	MS	gobialisi@gmail.com	Cedars-Sinai Medical Center	Neurosciences	Los Angeles, CA	Gloria Obialisi, MS, gobialisi@gmail.com, Cedars-Sinai Medical Center, Neurosciences, Los Angeles, CA
Joseph	Ornato	MD	ornato@aol.com	Virginia Commonwealth University	Emergency Medicine	Richmond, VI	Joseph Ornato, MD, ornato@aol.com, Virginia Commonwealth University, Emergency Medicine, Richmond, VI
Alex	Parker	MD	alex.parker@medicine.ufl.edu	University of Florida	Medicine	Gainesville, FL	Alex Parker, MD, alex.parker@medicine.ufl.edu, University of Florida, Medicine , Gainesville, FL
Blair Alden	Parry	CCRC, BA	bparry@mgh.harvard.edu	Massachusetts General Hospital	Emergency Medicine	Boston, MA	Blair Alden Parry, CCRC, BA, bparry@mgh.harvard.edu, Massachusetts General Hospital, Emergency Medicine, Boston, MA
Nivedita	Patkar	MD, MSPH	npatkar@uabmc.edu	University of Alabama at Birmingham	Emergency Medicine	Birmingham, AL	Nivedita Patkar, MD, MSPH, npatkar@uabmc.edu, University of Alabama at Birmingham, Emergency Medicine, Birmingham, AL
Jonathan	Paul	MD	jdpaul@uchicago.edu	University of Chicago	Medicine, Section of Cardiology	Chicago, IL	Jonathan Paul, MD, jdpaul@uchicago.edu, University of Chicago, Medicine, Section of Cardiology, Chicago, IL
MaryAnn	Peberdy	MD	mpeberdy@aol.com	Virginia Commonwealth University	Internal Medicine	Richmond, VI	MaryAnn Peberdy, MD, mpeberdy@aol.com, Virginia Commonwealth University, Internal Medicine, Richmond, VI
Lars-Kristofer	Peterson	MD	Peterson-lars@cooperhealth.edu	Cooper University Hospital	Emergency Medicine, Critical Care Medicine	Camden, NJ	Lars-Kristofer Peterson, MD, Peterson-lars@cooperhealth.edu, Cooper University Hospital, Emergency Medicine, Critical Care Medicine, Camden, NJ
Tedra	Porter	MHA	tedra.porter@duke.edu	Duke University Health System	Surgery	Durham, NC	Tedra Porter, MHA, tedra.porter@duke.edu, Duke University Health System, Surgery, Durham, NC
Matthew	Prekker	MD, MPH	matthew.prekker@hcmed.org	Hennepin County Medical Center	Medicine	Minneapolis, MN	Matthew Prekker, MD, MPH, matthew.prekker@hcmed.org, Hennepin County Medical Center, Medicine, Minneapolis, MN
Peter	Pruitt	MD, MS	peter.pruitt@northwestern.edu	Northwestern University Feinberg School of Medicine	Emergency Medicine	Chicago, IL	Peter Pruitt, MD, MS, peter.pruitt@northwestern.edu, Northwestern University Feinberg School of Medicine, Emergency Medicine, Chicago, IL
Yanina	Purim-Shem-Tov	MD, MS	Yanina_Purim-Shem-Tov@rush.edu	Rush University Medical Center	Emergency Medicine	Chicago, IL	Yanina Purim-Shem-Tov, MD, MS, Yanina_Purim-Shem-Tov@rush.edu, Rush University Medical Center, Emergency Medicine, Chicago, IL
Michael	Puskarich	MD MSCR	mike-em@umn.edu	University of Minnesota / Hennepin County Medical Center	Emergency Medicine	Minneapolis, MN	Michael Puskarich, MD MSCR, mike-em@umn.edu, University of Minnesota / Hennepin County Medical Center, Emergency Medicine, Minneapolis, MN
Dominica	Randazzo	BS, CCRP	dominica.randazzo@ucsf.edu	University of California, San Francisco	Neurology	San Francisco, CA	Dominica Randazzo, BS, CCRP, dominica.randazzo@ucsf.edu, University of California, San Francisco, Neurology, San Francisco, CA
Lauren	Remboski	MS	remboski-lauren@cooperhealth.edu	Cooper University Hospital	Emergency Medicine	Camden, NJ	Lauren Remboski, MS, remboski-lauren@cooperhealth.edu, Cooper University Hospital, Emergency Medicine, Camden, NJ
Joshua	Reynolds	MD, MS	reyno406@msu.edu	Michigan State University	Emergency Medicine	Grand Rapids, MI	Joshua Reynolds, MD, MS, reyno406@msu.edu, Michigan State University , Emergency Medicine, Grand Rapids, MI
Jon	Rittenberger	MD, MS	Jon.Rittenberger@guthrie.org	Guthrie Robert Packer Hospital	Emergency Medicine	Sayre, PA	Jon Rittenberger, MD, MS, Jon.Rittenberger@guthrie.org, Guthrie Robert Packer Hospital, Emergency Medicine, Sayre, PA
Christopher	Roberts	MD, PhD	croberts@mcw.edu	Medical College of Wisconsin	Anesthesiology	Milwaukee, WI	Christopher Roberts, MD, PhD, croberts@mcw.edu, Medical College of Wisconsin, Anesthesiology, Milwaukee, WI
Robert	Rodriguez	MD	robert.rodriguez@ucsf.edu	University of California San Francisco	Emergency Medicine	San Francisco, CA	Robert Rodriguez, MD, robert.rodriguez@ucsf.edu, University of California San Francisco, Emergency Medicine, San Francisco, CA
Birendra	Sah	MD, FCCP	sahb@upstate.edu	Upstate Medical University	Pulmonary, Critical Medicine	Syracuse, NY	Birendra Sah, MD, FCCP, sahb@upstate.edu, Upstate Medical University, Pulmonary, Critical Medicine, Syracuse, NY
Christian	Sebat	DO	cmsebat@ucdavis.edu	University of California, Davis	Internal Medicine	Sacramento, CA	Christian Sebat, DO, cmsebat@ucdavis.edu, University of California, Davis, Internal Medicine, Sacramento, CA
Rebecca	Sell	MD	rsell@health.ucsd.edu	University of California, San Diego	Medicine	San Diego, CA	Rebecca Sell, MD, rsell@health.ucsd.edu, University of California, San Diego, Medicine, San Diego, CA
Reza	Shaker	MD	rshaker@mcw.edu	Medical College of Wisconsin	Medicine	Milwaukee, WI	Reza Shaker, MD, rshaker@mcw.edu, Medical College of Wisconsin, Medicine, Milwaukee, WI
Shelby	Shelton	MPH	shelby.shelton@cuanschutz.edu	University of Colorado School of Medicine	Emergency Medicine	Aurora, CO	Shelby Shelton, MPH, shelby.shelton@cuanschutz.edu, University of Colorado School of Medicine, Emergency Medicine, Aurora, CO
Arun	Sherma	MD	asherma@med.wayne.edu	Wayne State University School of Medicine	Neurology	Detroit, MI	Arun Sherma, MD, asherma@med.wayne.edu, Wayne State University School of Medicine, Neurology, Detroit, MI
Michael	Silverman	MD, MPH	mgsilverman@mgh.harvard.edu	Massachusetts General Hospital	Cardiology	Boston, MA	Michael Silverman, MD, MPH, mgsilverman@mgh.harvard.edu, Massachusetts General Hospital, Cardiology, Boston, MA
Bonnie	Siry	MSS	bonnie.siry@cuanschutz.edu	University of Colorado	Emergency Medicine	Aurora, CO	Bonnie Siry, MSS, bonnie.siry@cuanschutz.edu, University of Colorado , Emergency Medicine, Aurora, CO
Bill	Spurlock	DO	spurlowb@ah.org	Portland Adventist Medical Center/OHSU	Hospitalist	Portland, OR	Bill Spurlock, DO, spurlowb@ah.org, Portland Adventist Medical Center/OHSU, Hospitalist, Portland, OR
Vasisht	Srinivasan	MD	vasishts@uw.edu	University of Washington	Emergency Medicine	Seattle, WA	Vasisht Srinivasan, MD, vasishts@uw.edu, University of Washington, Emergency Medicine, Seattle, WA
Nicholas	Stanley	MS	nicholas.stanley@emory.edu	Emory University		Atlanta, GA	Nicholas Stanley, MS , nicholas.stanley@emory.edu, Emory University, , Atlanta, GA
Sidney	Starkman	MD	starkman@mednet.ucla.edu	UCLA	Emergency Medicine, Neurology	Los Angeles, CA	Sidney Starkman, MD, starkman@mednet.ucla.edu, UCLA, Emergency Medicine, Neurology, Los Angeles, CA
Edward	Suh	MD	ehs2109@columbia.edu	Columbia University	Emergency Medicine	New York, NY	Edward Suh, MD, ehs2109@columbia.edu, Columbia University, Emergency Medicine, New York, NY
Timothy	Thayer	MD	timothy.thayer@vumc.org	Vanderbilt University Medical Center	Internal Medicine, Division of Cardiovascular Medicine	Nashville, TN	Timothy Thayer, MD, timothy.thayer@vumc.org, Vanderbilt University Medical Center, Internal Medicine, Division of Cardiovascular Medicine, Nashville, TN
Michael	Thomas	MD	michptho@med.umich.edu	University of Michigan	Cardiovascular Medicine	Ann Arbor, MI	Michael Thomas, MD, michptho@med.umich.edu, University of Michigan, Cardiovascular Medicine, Ann Arbor, MI
Kathryn	Thompson	BS	kthomp9@uw.edu	University of Washington-Harborview Medical Center	Emergency Medicine	Seattle, WA	Kathryn Thompson, BS, kthomp9@uw.edu, University of Washington-Harborview Medical Center, Emergency Medicine, Seattle, WA
Juliana	Tolles	MD, MHS	Juliana.tolles@Gmail.com	Harbor-ucla medical center	Emergency Medicine	Torrance, CA	Juliana Tolles, MD, MHS, Juliana.tolles@Gmail.com, Harbor-ucla medical center, Emergency Medicine, Torrance, CA
Shahed	Toossi	MD	Shahed.Toossi@cshs.org	Cedars-Sinai Medical Center	Neurology, Neurosurgery	Los Angeles, CA	Shahed Toossi, MD, Shahed.Toossi@cshs.org, Cedars-Sinai Medical Center, Neurology, Neurosurgery , Los Angeles, CA
Sam	Torbati	MD	sam.torbati@cshs.org	Cedars-Sinai Medical Center	Emergency Medicine	Los Angeles, CA	Sam Torbati, MD, sam.torbati@cshs.org, Cedars-Sinai Medical Center, Emergency Medicine, Los Angeles, CA
Abigail	Vollmer	BA	vollmeal@ucmail.uc.edu	University of Cincinnati	Emergency Medicine	Cincinnati, OH	Abigail Vollmer, BA, vollmeal@ucmail.uc.edu, University of Cincinnati, Emergency Medicine, Cincinnati, OH
Henry	Wang	MD, MS	henry.wang@osumc.edu	The Ohio State University	Emergency Medicine	Columbus, OH	Henry Wang, MD, MS, henry.wang@osumc.edu, The Ohio State University, Emergency Medicine, Columbus, OH
Gabriel	Wardi	MD, MPH	gwardi@health.ucsd.edu	University of California, San Diego	Emergency Medicine	San Diego, CA	Gabriel Wardi, MD, MPH, gwardi@health.ucsd.edu, University of California, San Diego, Emergency Medicine, San Diego, CA
Nicholas	Wesner		Nicholas.wesner@wayne.edu	Wayne State University		Detroit, MI	Nicholas Wesner, , Nicholas.wesner@wayne.edu, Wayne State University, , Detroit, MI
Kathleen	Wilson	RN, BSN, MS	kwilso10@hfhs.org	Henry Ford Health System	Emergency Medicine	Detroit, MI	Kathleen Wilson, RN, BSN, MS, kwilso10@hfhs.org, Henry Ford Health System, Emergency Medicine, Detroit, MI
Charles	Wira	MD	charles.wira@yale.edu	Yale School of Medicine	Emergency Medicine	New Haven, CT	Charles Wira, MD, charles.wira@yale.edu, Yale School of Medicine, Emergency Medicine, New Haven, CT
Nancy	Wood	MS	Nancy_Wood@urmc.rochester.edu	University of Rochester	Emergency Medicine	Rochester, NY	Nancy Wood, MS, Nancy_Wood@urmc.rochester.edu, University of Rochester, Emergency Medicine, Rochester, NY
Kabir	Yadav	MDCM MS MSHS	kabir@emedharbor.edu	Harbor-UCLA Medical Center	Emergency Medicine	Torrance, CA	Kabir Yadav, MDCM MS MSHS, kabir@emedharbor.edu, Harbor-UCLA Medical Center, Emergency Medicine, Torrance, CA
Jenny	Yang	MD	jey052@health.ucsd.edu	University of California San Diego	Medicine, Division of Pulmonary, Critical Care and Sleep Medicine	San Diego, CA	Jenny Yang, MD, jey052@health.ucsd.edu, University of California San Diego, Medicine, Division of Pulmonary, Critical Care and Sleep Medicine, San Diego, CA
Lara	Zimmermann	MD	llzimmermann@ucdavis.edu	UC Davis Medical Center	Neurosurgery	Sacramento, CA	Lara Zimmermann, MD, llzimmermann@ucdavis.edu, UC Davis Medical Center, Neurosurgery , Sacramento, CA
Michael D.	Zwank	MD	michael.d.zwank@healthpartners.com	Regions Hospital		Saint Paul, MN	Michael D. Zwank, MD, michael.d.zwank@healthpartners.com, Regions Hospital, , Saint Paul, MN
